# Supplementary material for: Pan-Cancer Upregulation of the FOXM1 Transcription Factor
Source: Genes (Basel). 2025 Jan 6;16(1):56. doi: 10.3390/genes16010056 (PMC11765198; doi:10.3390/genes16010056)
Supplement: Supplementary file 1 [file genes-16-00056-s001.zip]

Archive with 2 entries (2 files):
- S1_CGC_targets_intersection.xlsx
- S2_de.xlsx
