# Supplementary material for: Pan-Cancer Upregulation of the FOXM1 Transcription Factor
Source: Genes (Basel). 2025 Jan 6;16(1):56. doi: 10.3390/genes16010056 (PMC11765198; doi:10.3390/genes16010056)
Supplement: Supplementary file 1 [file genes-16-00056-s001.zip › S1_CGC_targets_intersection.xlsx]

## Sheet: Intersection
16 common elements in "FOXM1 Targets" and "CGC":
ASPM
ASXL1
BRIP1
CHEK2
HNRNPA2B1
KNSTRN
KRAS
MAFB
NUP98
PIM1
POLG
RFWD3
SFPQ
SMAD3
SS18
STK11

## Sheet: CGC_November2024
Gene Symbol	Name	Role in Cancer
A1CF	APOBEC1 complementation factor	oncogene
ABI1	abl-interactor 1	TSG, fusion
ABL1	v-abl Abelson murine leukemia viral oncogene homolog 1	oncogene, fusion
ABL2	c-abl oncogene 2, non-receptor tyrosine kinase	oncogene, fusion
ACKR3	atypical chemokine receptor 3	oncogene, fusion
ACSL3	acyl-CoA synthetase long-chain family member 3	fusion
ACSL6	acyl-CoA synthetase long-chain family member 6	fusion
ACVR1	activin A receptor, type I	oncogene
ACVR1B	Activin A Receptor Type 1B	TSG
ACVR2A	activin A receptor type 2A	TSG
AFDN	myeloid/lymphoid or mixed-lineage leukemia (trithorax homolog, Drosophila); translocated to, 4 (AF6)	oncogene, fusion
AFF1	AF4/FMR2 family, member 1	fusion
AFF3	AF4/FMR2 family, member 3	oncogene, fusion
AFF4	AF4/FMR2 family, member 4	oncogene, fusion
AKAP9	A kinase (PRKA) anchor protein (yotiao) 9	fusion
AKT1	v-akt murine thymoma viral oncogene homolog 1	oncogene
AKT2	v-akt murine thymoma viral oncogene homolog 2	oncogene
AKT3	v-akt murine thymoma viral oncogene homolog 3	oncogene
ALDH2	aldehyde dehydrogenase 2 family (mitochondrial)	fusion
ALK	anaplastic lymphoma kinase (Ki-1)	oncogene, fusion
AMER1	APC membrane recruitment protein 1	TSG
ANK1	ankyrin 1
APC	adenomatous polyposis of the colon gene	TSG
APOBEC3B	apolipoprotein B mRNA editing enzyme catalytic subunit 3B	oncogene, TSG
AR	Androgen Receptor	oncogene
ARAF	A-Raf proto-oncogene, serine/threonine kinase	oncogene
ARHGAP26	Rho GTPase activating protein 26	TSG, fusion
ARHGAP35	Rho GTPase activating protein 35	TSG
ARHGAP5	Rho GTPase activating protein 5	oncogene
ARHGEF10	Rho guanine nucleotide exchange factor 10	TSG
ARHGEF10L	Rho guanine nucleotide exchange factor 10 like	TSG
ARHGEF12	RHO guanine nucleotide exchange factor (GEF) 12 (LARG)	TSG, fusion
ARID1A	AT rich interactive domain 1A (SWI-like)	TSG, fusion
ARID1B	AT rich interactive domain 1B	TSG
ARID2	AT rich interactive domain 2	TSG
ARNT	aryl hydrocarbon receptor nuclear translocator	oncogene, TSG, fusion
ASPM	Assembly Factor For Spindle Microtubules
ASPSCR1	alveolar soft part sarcoma chromosome region, candidate 1	fusion
ASXL1	additional sex combs like 1	TSG
ASXL2	additional sex combs like 2, transcriptional regulator	TSG
ATF1	activating transcription factor 1	oncogene, fusion
ATIC	5-aminoimidazole-4-carboxamide ribonucleotide formyltransferase/IMP cyclohydrolase	fusion
ATM	ataxia telangiectasia mutated	TSG
ATP1A1	ATPase, Na+/K+ transporting, alpha 1 polypeptide	oncogene, TSG
ATP2B3	ATPase, Ca++ transporting, plasma membrane 3	TSG
ATR	ATR serine/threonine kinase	TSG
ATRX	alpha thalassemia/mental retardation syndrome X-linked	TSG
AXIN1	axin 1	TSG
AXIN2	axin 2	TSG
B2M	beta-2-microglobulin	TSG
BAP1	BRCA1 associated protein-1 (ubiquitin carboxy-terminal hydrolase)	TSG
BARD1	BRCA1 associated RING domain 1	TSG
BAX	BCL2 associated X, apoptosis regulator	TSG
BAZ1A	bromodomain adjacent to zinc finger domain 1A	TSG
BCL10	B-cell CLL/lymphoma 10	TSG, fusion
BCL11A	B-cell CLL/lymphoma 11A	oncogene, fusion
BCL11B	B-cell CLL/lymphoma 11B (CTIP2)	oncogene, TSG, fusion
BCL2	B-cell CLL/lymphoma 2	oncogene, fusion
BCL2L12	BCL2 like 12	oncogene
BCL3	B-cell CLL/lymphoma 3	oncogene, fusion
BCL6	B-cell CLL/lymphoma 6	oncogene, fusion
BCL7A	B-cell CLL/lymphoma 7A	fusion
BCL9	B-cell CLL/lymphoma 9	oncogene, fusion
BCL9L	B-cell CLL/lymphoma 9-like	oncogene, TSG
BCLAF1	BCL2 associated transcription factor 1
BCOR	BCL6 corepressor	TSG, fusion
BCORL1	BCL6 corepressor-like 1	oncogene, TSG
BCR	breakpoint cluster region	fusion
BIRC3	baculoviral IAP repeat-containing 3	oncogene, TSG, fusion
BIRC6	baculoviral IAP repeat containing 6	oncogene, fusion
BLM	Bloom Syndrome	TSG
BMP5	bone morphogenetic protein 5
BMPR1A	bone morphogenetic protein receptor, type IA	oncogene, TSG
BRAF	v-raf murine sarcoma viral oncogene homolog B1	oncogene, fusion
BRCA1	familial breast/ovarian cancer gene 1	TSG
BRCA2	familial breast/ovarian cancer gene 2	TSG
BRD3	bromodomain containing 3	oncogene, fusion
BRD4	bromodomain containing 4	oncogene, fusion
BRIP1	BRCA1 interacting protein C-terminal helicase 1	TSG
BTG1	B-cell translocation gene 1, anti-proliferative	TSG, fusion
BTG2	BTG Anti-Proliferation Factor 2	TSG
BTK	Bruton agammaglobulinemia tyrosine kinase	oncogene, TSG
BUB1B	BUB1 budding uninhibited by benzimidazoles 1 homolog beta (yeast)	TSG
C15orf65	chromosome 15 open reading frame 65	fusion
CACNA1D	calcium channel, voltage-dependent, L type, alpha 1D subunit	oncogene
CALR	calreticulin	oncogene
CAMTA1	calmodulin binding transcription activator 1	TSG, fusion
CANT1	calcium activated nucleotidase 1	fusion
CARD11	caspase recruitment domain family, member 11	oncogene
CARS	cysteinyl-tRNA synthetase	TSG, fusion
CASP3	caspase 3	TSG
CASP8	caspase 8, apoptosis-related cysteine peptidase	TSG
CASP9	caspase 9	TSG
CBFA2T3	core-binding factor, runt domain, alpha subunit 2; translocated to, 3 (MTG-16)	TSG, fusion
CBFB	core-binding factor, beta subunit	TSG, fusion
CBL	Cas-Br-M (murine) ecotropic retroviral transforming	oncogene, TSG, fusion
CBLB	Cas-Br-M (murine) ecotropic retroviral transforming sequence b	TSG
CBLC	Cas-Br-M (murine) ecotropic retroviral transforming sequence c
CCDC6	coiled-coil domain containing 6	TSG, fusion
CCNB1IP1	cyclin B1 interacting protein 1, E3 ubiquitin protein ligase	TSG, fusion
CCNC	cyclin C	TSG
CCND1	cyclin D1	oncogene, fusion
CCND2	cyclin D2	oncogene, fusion
CCND3	cyclin D3	oncogene, fusion
CCNE1	cyclin E1	oncogene
CCR4	C-C motif chemokine receptor 4	oncogene
CCR7	C-C motif chemokine receptor 7	oncogene
CD209	CD209 molecule
CD274	CD274 molecule	TSG, fusion
CD28	CD28 molecule	oncogene
CD74	CD74 molecule, major histocompatibility complex, class II invariant chain	oncogene, fusion
CD79A	CD79a molecule, immunoglobulin-associated alpha	oncogene
CD79B	CD79b molecule, immunoglobulin-associated beta	oncogene
CDC73	cell division cycle 73	TSG
CDH1	cadherin 1, type 1, E-cadherin (epithelial) (ECAD)	TSG
CDH10	cadherin 10	TSG
CDH11	cadherin 11, type 2, OB-cadherin (osteoblast)	TSG, fusion
CDH17	cadherin 17	oncogene
CDK12	cyclin-dependent kinase 12	TSG
CDK4	cyclin-dependent kinase 4	oncogene
CDK6	cyclin-dependent kinase 6	oncogene, fusion
CDKN1A	cyclin dependent kinase inhibitor 1A	oncogene, TSG
CDKN1B	cyclin-dependent kinase inhibitor 1B (p27, Kip1)	TSG
CDKN2A	cyclin-dependent kinase inhibitor 2A (p16(INK4a)) gene	TSG
CDKN2C	cyclin-dependent kinase inhibitor 2C (p18, inhibits CDK4)	TSG
CDX2	caudal type homeo box transcription factor 2	TSG, fusion
CEBPA	CCAAT/enhancer binding protein (C/EBP), alpha	TSG
CEP89	centrosomal protein 89kDa	fusion
CHCHD7	coiled-coil-helix-coiled-coil-helix domain containing 7	fusion
CHD2	chromodomain helicase DNA binding protein 2	TSG
CHD4	chromodomain helicase DNA binding protein 4	oncogene
CHEK2	CHK2 checkpoint homolog (S. pombe)	TSG
CHIC2	cysteine-rich hydrophobic domain 2	fusion
CHST11	carbohydrate sulfotransferase 11	oncogene, fusion
CIC	capicua homolog	oncogene, TSG, fusion
CIITA	class II, major histocompatibility complex, transactivator	TSG, fusion
CLIP1	CAP-GLY domain containing linker protein 1	fusion
CLP1	cleavage and polyadenylation factor I subunit 1	fusion
CLTC	clathrin, heavy polypeptide (Hc)	TSG, fusion
CLTCL1	clathrin, heavy polypeptide-like 1	TSG, fusion
CNBD1	cyclic nucleotide binding domain containing 1
CNBP	CCHC-type zinc finger, nucleic acid binding protein	TSG, fusion
CNOT3	CCR4-NOT transcription complex subunit 3	TSG
CNTNAP2	contactin associated protein like 2	TSG
CNTRL	centriolin	fusion
COL1A1	collagen, type I, alpha 1	fusion
COL2A1	collagen, type II, alpha 1	fusion
COL3A1	collagen type III alpha 1 chain	fusion
COX6C	cytochrome c oxidase subunit VIc	fusion
CPEB3	cytoplasmic polyadenylation element binding protein 3	TSG
CREB1	cAMP responsive element binding protein 1	oncogene, fusion
CREB3L1	cAMP responsive element binding protein 3-like 1	TSG, fusion
CREB3L2	cAMP responsive element binding protein 3-like 2	oncogene, fusion
CREBBP	CREB binding protein (CBP)	oncogene, TSG, fusion
CRLF2	cytokine receptor-like factor 2	oncogene, fusion
CRNKL1	crooked neck pre-mRNA splicing factor 1
CRTC1	CREB regulated transcription coactivator 1	oncogene, fusion
CRTC3	CREB regulated transcription coactivator 3	fusion
CSF1R	colony stimulating factor 1 receptor	oncogene
CSF3R	colony stimulating factor 3 receptor (granulocyte)	oncogene
CSMD3	CUB and Sushi multiple domains 3	TSG
CTCF	CCCTC-binding factor	TSG
CTNNA1	Catenin Alpha 1	TSG, fusion
CTNNA2	catenin alpha 2	oncogene
CTNNB1	catenin (cadherin-associated protein), beta 1	oncogene, fusion
CTNND1	catenin delta 1
CTNND2	catenin delta 2	oncogene
CUL3	cullin 3	TSG
CUX1	cut-like homeobox 1	oncogene, TSG
CXCR4	C-X-C motif chemokine receptor 4	oncogene
CYLD	familial cylindromatosis gene	TSG
CYP2C8	cytochrome P450 family 2 subfamily C member 8
CYSLTR2	cysteinyl leukotriene receptor 2	oncogene
DAXX	death-domain associated protein	oncogene, TSG
DCAF12L2	DDB1 and CUL4 associated factor 12 like 2
DCC	DCC netrin 1 receptor
DCTN1	dynactin 1	fusion
DDB2	damage-specific DNA binding protein 2	oncogene, TSG
DDIT3	DNA-damage-inducible transcript 3	oncogene, fusion
DDR2	discoidin domain receptor 2	oncogene
DDX10	DEAD (Asp-Glu-Ala-Asp) box polypeptide 10	TSG, fusion
DDX3X	DEAD-box helicase 3, X-linked	TSG
DDX5	DEAD (Asp-Glu-Ala-Asp) box polypeptide 5	oncogene, fusion
DDX6	DEAD (Asp-Glu-Ala-Asp) box polypeptide 6	oncogene, fusion
DEK	DEK oncogene (DNA binding)	oncogene, fusion
DGCR8	DGCR8, microprocessor complex subunit	oncogene
DICER1	dicer 1, ribonuclease type III	TSG
DNAJB1	DnaJ heat shock protein family (Hsp40) member B1	fusion
DNM2	dynamin 2	TSG
DNMT3A	DNA (cytosine-5-)-methyltransferase 3 alpha	TSG
DROSHA	drosha ribonuclease III	TSG
EBF1	early B-cell factor 1	TSG, fusion
ECT2L	epithelial cell transforming sequence 2 oncogene-like
EED	embryonic ectoderm development	TSG
EGFR	epidermal growth factor receptor (erythroblastic leukemia viral (v-erb-b) oncogene homolog, avian)	oncogene
EIF1AX	eukaryotic translation initiation factor 1A, X-linked
EIF3E	eukaryotic translation initiation factor 3, subunit E	TSG, fusion
EIF4A2	eukaryotic translation initiation factor 4A, isoform 2	fusion
ELF3	E74 like ETS transcription factor 3	TSG
ELF4	E74-like factor 4 (ets domain transcription factor)	oncogene, TSG, fusion
ELK4	ELK4, ETS-domain protein (SRF accessory protein 1)	oncogene, fusion
ELL	ELL gene (11-19 lysine-rich leukemia gene)	TSG, fusion
ELN	elastin	fusion
EML4	echinoderm microtubule associated protein like 4	fusion
EP300	300 kd E1A-Binding protein gene	TSG, fusion
EPAS1	endothelial PAS domain protein 1	oncogene, TSG
EPHA3	EPH receptor A3
EPHA7	EPH receptor A7
EPS15	epidermal growth factor receptor pathway substrate 15 (AF1p)	TSG, fusion
ERBB2	v-erb-b2 erythroblastic leukemia viral oncogene homolog 2, neuro/glioblastoma derived oncogene homolog (avian)	oncogene, fusion
ERBB3	erb-b2 receptor tyrosine kinase 3	oncogene
ERBB4	erb-b2 receptor tyrosine kinase 4	oncogene, TSG
ERC1	ELKS/RAB6-interacting/CAST family member 1	fusion
ERCC2	excision repair cross-complementing rodent repair deficiency, complementation group 2 (xeroderma pigmentosum D)	TSG
ERCC3	excision repair cross-complementing rodent repair deficiency, complementation group 3 (xeroderma pigmentosum group B complementing)	TSG
ERCC4	excision repair cross-complementing rodent repair deficiency, complementation group 4	TSG
ERCC5	excision repair cross-complementing rodent repair deficiency, complementation group 5 (xeroderma pigmentosum, complementation group G (Cockayne syndrome))	TSG
ERG	v-ets erythroblastosis virus E26 oncogene like (avian)	oncogene, fusion
ESR1	estrogen receptor 1	oncogene, TSG, fusion
ETNK1	ethanolamine kinase 1	TSG
ETV1	ets variant gene 1	oncogene, fusion
ETV4	ets variant gene 4 (E1A enhancer binding protein, E1AF)	oncogene, fusion
ETV5	ets variant gene 5	oncogene, fusion
ETV6	ets variant gene 6 (TEL oncogene)	TSG, fusion
EWSR1	Ewing sarcoma breakpoint region 1 (EWS)	oncogene, fusion
EXT1	multiple exostoses type 1 gene	TSG, fusion
EXT2	multiple exostoses type 2 gene	TSG
EZH2	enhancer of zeste homolog 2	oncogene, TSG
EZR	ezrin	fusion
FADD	Fas Associated Via Death Domain
FAM131B	family with sequence similarity 131, member B	fusion
FAM135B	family with sequence similarity 135 member B
FAM47C	family with sequence similarity 47 member C
FANCA	Fanconi anemia, complementation group A	TSG
FANCC	Fanconi anemia, complementation group C	TSG
FANCD2	Fanconi anemia, complementation group D2	TSG
FANCE	Fanconi anemia, complementation group E	TSG
FANCF	Fanconi anemia, complementation group F	TSG
FANCG	Fanconi anemia, complementation group G	TSG
FAS	Fas cell surface death receptor	TSG
FAT1	FAT atypical cadherin 1	TSG
FAT3	FAT atypical cadherin 3
FAT4	FAT atypical cadherin 4	TSG
FBLN2	fibulin 2	TSG
FBXO11	F-box protein 11	TSG
FBXW7	F-box and WD-40 domain protein 7 (archipelago homolog, Drosophila)	TSG
FCGR2B	Fc fragment of IgG, low affinity IIb, receptor for (CD32)	oncogene, fusion
FCRL4	Fc receptor-like 4	oncogene, fusion
FEN1	flap structure-specific endonuclease 1	TSG
FES	FES proto-oncogene, tyrosine kinase	oncogene, TSG
FEV	FEV protein - (HSRNAFEV)	oncogene, fusion
FGFR1	fibroblast growth factor receptor 1	oncogene, fusion
FGFR1OP	FGFR1 oncogene partner (FOP)	fusion
FGFR2	fibroblast growth factor receptor 2	oncogene, fusion
FGFR3	fibroblast growth factor receptor 3	oncogene, fusion
FGFR4	fibroblast growth factor receptor 4	oncogene
FH	fumarate hydratase	TSG
FHIT	fragile histidine triad gene	TSG, fusion
FIP1L1	FIP1 like 1 (S. cerevisiae)	fusion
FKBP9	FK506 binding protein 9
FLCN	folliculin	TSG
FLI1	Friend leukemia virus integration 1	oncogene, fusion
FLNA	filamin A
FLT3	fms-related tyrosine kinase 3	oncogene
FLT4	fms-related tyrosine kinase 4	oncogene
FNBP1	formin binding protein 1 (FBP17)	fusion
FOXA1	forkhead box A1	oncogene
FOXL2	forkhead box L2	oncogene, TSG
FOXO1	forkhead box O1	oncogene, TSG, fusion
FOXO3	forkhead box O3	oncogene, TSG, fusion
FOXO4	forkhead box O4	oncogene, TSG, fusion
FOXP1	forkhead box P1	oncogene, fusion
FOXR1	forkhead box R1	oncogene, fusion
FSTL3	follistatin-like 3 (secreted glycoprotein)	oncogene, fusion
FUBP1	far upstream element (FUSE) binding protein 1	oncogene
FUS	fusion, derived from t(12;16) malignant liposarcoma	TSG, fusion
GAS7	growth arrest-specific 7	fusion
GATA1	GATA binding protein 1 (globin transcription factor 1)	oncogene, TSG
GATA2	GATA binding protein 2	oncogene
GATA3	GATA binding protein 3	oncogene, TSG
GLI1	GLI family zinc finger 1	oncogene, fusion
GMPS	guanine monphosphate synthetase	fusion
GNA11	guanine nucleotide binding protein (G protein), alpha 11 (Gq class)	oncogene
GNAQ	guanine nucleotide binding protein (G protein), q polypeptide	oncogene
GNAS	guanine nucleotide binding protein (G protein), alpha stimulating activity polypeptide 1	oncogene
GOLGA5	golgi autoantigen, golgin subfamily a, 5 (PTC5)	fusion
GOLPH3	Golgi Phosphoprotein 3
GOPC	golgi associated PDZ and coiled-coil motif containing	fusion
GPC3	glypican 3	oncogene, TSG
GPC5	glypican 5	TSG
GPHN	gephyrin (GPH)	fusion
GRIN2A	glutamate receptor, ionotropic, N-methyl D-aspartate 2A	TSG
GRM3	glutamate metabotropic receptor 3	oncogene
GSK3B	Glycogen Synthase Kinase 3 Beta
GTF2I	General transcription factor IIi
H3F3A	H3 histone, family 3A	oncogene
H3F3B	H3 histone, family 3B (H3.3B)	oncogene
HERPUD1	homocysteine-inducible, endoplasmic reticulum stress-inducible, ubiquitin-like domain member 1	fusion
HEY1	hairy/enhancer-of-split related with YRPW motif 1	oncogene, fusion
HGF	Hepatocyte growth factor	oncogene, fusion
HIF1A	hypoxia inducible factor 1 alpha subunit	oncogene
HIP1	huntingtin interacting protein 1	oncogene, fusion
HIST1H3B	histone cluster 1, H3b	oncogene
HIST1H4I	histone 1, H4i (H4FM)	fusion
HLA-A	major histocompatibility complex, class I, A	fusion
HLF	hepatic leukemia factor	oncogene, fusion
HMGA1	high mobility group AT-hook 1	oncogene, fusion
HMGA2	high mobility group AT-hook 2 (HMGIC)	oncogene, fusion
HMGN2P46	high mobility group nucleosomal binding domain 2 pseudogene 46	fusion
HNF1A	HNF1 homeobox A	TSG
HNRNPA2B1	heterogeneous nuclear ribonucleoprotein A2/B1	oncogene, fusion
HOOK3	hook homolog 3	fusion
HOXA11	homeo box A11	oncogene, TSG, fusion
HOXA13	homeo box A13	oncogene, fusion
HOXA9	homeo box A9	oncogene, TSG, fusion
HOXC11	homeo box C11	oncogene, fusion
HOXC13	homeo box C13	oncogene, fusion
HOXD11	homeo box D11	oncogene, fusion
HOXD13	homeo box D13	oncogene, fusion
HRAS	v-Ha-ras Harvey rat sarcoma viral oncogene homolog	oncogene
HSP90AA1	heat shock protein 90kDa alpha (cytosolic), class A member 1	fusion
HSP90AB1	heat shock protein 90kDa alpha (cytosolic), class B member 1	fusion
ID3	inhibitor of DNA binding 3, HLH protein	TSG
IDH1	isocitrate dehydrogenase 1 (NADP+), soluble	oncogene
IDH2	isocitrate dehydrogenase 2 (NADP+), mitochondrial	oncogene
IGF2BP2	insulin like growth factor 2 mRNA binding protein 2	TSG
IGH	immunoglobulin heavy locus	fusion
IGK	immunoglobulin kappa locus	fusion
IGL	immunoglobulin lambda locus	fusion
IKBKB	inhibitor of kappa light polypeptide gene enhancer in B-cells, kinase beta	oncogene
IKZF1	IKAROS family zinc finger 1	TSG, fusion
IKZF3	IKAROS Family Zinc Finger 3	oncogene, TSG, fusion
IL2	interleukin 2	fusion
IL21R	interleukin 21 receptor	fusion
IL6ST	interleukin 6 signal transducer (gp130, oncostatin M receptor)	oncogene
IL7R	interleukin 7 receptor	oncogene
IRF4	interferon regulatory factor 4	oncogene, TSG, fusion
IRS4	insulin receptor substrate 4	oncogene, TSG
ISX	intestine specific homeobox
ITGAV	integrin subunit alpha V
ITK	IL2-inducible T-cell kinase	fusion
JAK1	Janus kinase 1	oncogene, TSG
JAK2	Janus kinase 2	oncogene, fusion
JAK3	Janus kinase 3	oncogene
JAZF1	juxtaposed with another zinc finger gene 1	fusion
JUN	jun oncogene	oncogene
KAT6A	K(lysine) acetyltransferase 6A	oncogene, fusion
KAT6B	K(lysine) acetyltransferase 6B	TSG, fusion
KAT7	lysine acetyltransferase 7	oncogene
KCNJ5	potassium inwardly-rectifying channel; subfamily J; member 5	oncogene
KDM5A	lysine (K)-specific demethylase 5A, JARID1A	oncogene, fusion
KDM5C	lysine (K)-specific demethylase 5C (JARID1C)	TSG
KDM6A	lysine (K)-specific demethylase 6A, UTX	oncogene, TSG
KDR	vascular endothelial growth factor receptor 2	oncogene
KDSR	3-ketodihydrosphingosine reductase	fusion
KEAP1	kelch like ECH associated protein 1	TSG
KIAA1549	KIAA1549	fusion
KIF5B	kinesin family member 5B	fusion
KIT	v-kit Hardy-Zuckerman 4 feline sarcoma viral oncogene homolog	oncogene
KLF4	Kruppel-like factor 4	oncogene, TSG
KLF6	Kruppel-like factor 6	TSG
KLK2	kallikrein-related peptidase 2	fusion
KMT2A	lysine (K)-specific methyltransferase 2A	oncogene, fusion
KMT2C	lysine (K)-specific methyltransferase 2C	TSG
KMT2D	lysine (K)-specific methyltransferase 2D	oncogene, TSG
KNL1	cancer susceptibility candidate 5	TSG, fusion
KNSTRN	kinetochore localized astrin/SPAG5 binding protein	oncogene
KRAS	v-Ki-ras2 Kirsten rat sarcoma 2 viral oncogene homolog	oncogene
KTN1	kinectin 1 (kinesin receptor)	fusion
LARP4B	La ribonucleoprotein domain family member 4B	TSG
LASP1	LIM and SH3 protein 1	fusion
LATS1	large tumor suppressor kinase 1	TSG
LATS2	large tumor suppressor kinase 2	TSG
LCK	lymphocyte-specific protein tyrosine kinase	oncogene, fusion
LCP1	lymphocyte cytosolic protein 1 (L-plastin)	fusion
LEF1	lymphoid enhancer binding factor 1	oncogene, TSG
LEPROTL1	leptin receptor overlapping transcript like 1	TSG
LHFPL6	lipoma HMGIC fusion partner	fusion
LIFR	leukemia inhibitory factor receptor	fusion
LMNA	lamin A/C	fusion
LMO1	LIM domain only 1 (rhombotin 1) (RBTN1)	oncogene, fusion
LMO2	LIM domain only 2 (rhombotin-like 1) (RBTN2)	oncogene, fusion
LPP	LIM domain containing preferred translocation partner in lipoma	oncogene, fusion
LRIG3	leucine-rich repeats and immunoglobulin-like domains 3	TSG, fusion
LRP1B	LDL receptor related protein 1B	TSG
LSM14A	LSM14A, SCD6 homolog A (S. cerevisiae)	fusion
LYL1	lymphoblastic leukemia derived sequence 1	oncogene, fusion
LYN	LYN Proto-Oncogene	oncogene, fusion
LZTR1	leucine-zipper-like transcription regulator 1	TSG
MACC1	MET transcriptional regulator MACC1	oncogene
MAF	v-maf musculoaponeurotic fibrosarcoma oncogene homolog	oncogene, fusion
MAFB	v-maf musculoaponeurotic fibrosarcoma oncogene homolog B (avian)	oncogene, fusion
MALAT1	metastasis associated lung adenocarcinoma transcript 1 ( lnc-RNA; non-protein coding)	oncogene, TSG, fusion
MALT1	mucosa associated lymphoid tissue lymphoma translocation gene 1	oncogene, fusion
MAML2	mastermind-like 2 (Drosophila)	oncogene, fusion
MAP2K1	mitogen-activated protein kinase kinase 1	oncogene
MAP2K2	mitogen-activated protein kinase kinase 2	oncogene
MAP2K4	mitogen-activated protein kinase kinase 4	oncogene, TSG
MAP3K1	mitogen-activated protein kinase kinase kinase 1, E3 ubiquitin protein ligase	oncogene, TSG
MAP3K13	mitogen-activated protein kinase kinase kinase 13	oncogene, TSG
MAPK1	mitogen-activated protein kinase 1	oncogene
MAX	Myc associated factor X	TSG
MB21D2	Mab-21 domain containing 2
MDM2	Mdm2 p53 binding protein homolog	oncogene
MDM4	Mdm4 p53 binding protein homolog	oncogene
MDS2	myelodysplastic syndrome 2	fusion
MECOM	MDS1 and EVI1 complex locus	oncogene, fusion
MED12	mediator complex subunit 12	TSG
MEN1	multiple endocrine neoplasia type 1 gene	TSG
MET	met proto-oncogene (hepatocyte growth factor receptor)	oncogene
MGMT	O-6-methylguanine-DNA methyltransferase	TSG
MITF	melanogenesis-associated transcription factor	oncogene
MLF1	myeloid leukemia factor 1	TSG, fusion
MLH1	E.coli MutL homolog gene	TSG
MLLT1	myeloid/lymphoid or mixed-lineage leukemia (trithorax homolog, Drosophila); translocated to, 1 (ENL)	fusion
MLLT10	myeloid/lymphoid or mixed-lineage leukemia (trithorax homolog, Drosophila); translocated to, 10 (AF10)	oncogene, fusion
MLLT11	myeloid/lymphoid or mixed-lineage leukemia (trithorax homolog, Drosophila); translocated to, 11	fusion
MLLT3	myeloid/lymphoid or mixed-lineage leukemia (trithorax homolog, Drosophila); translocated to, 3 (AF9)	fusion
MLLT6	myeloid/lymphoid or mixed-lineage leukemia (trithorax homolog, Drosophila); translocated to, 6 (AF17)	fusion
MN1	MN1 proto-oncogene, transcriptional regulator	oncogene, fusion
MNX1	motor neuron and pancreas homeobox 1	fusion
MPL	myeloproliferative leukaemia virus oncogene, thrombopoietin receptor	oncogene
MRTFA	megakaryoblastic leukemia (translocation) 1	oncogene, TSG, fusion
MSH2	mutS homolog 2 (E. coli)	TSG
MSH6	mutS homolog 6 (E. coli)	TSG
MSI2	musashi homolog 2 (Drosophila)	oncogene, fusion
MSN	moesin	fusion
MTCP1	mature T-cell proliferation 1	oncogene, fusion
MTOR	mechanistic target of rapamycin	oncogene
MUC1	mucin 1, transmembrane	fusion
MUC16	mucin 16, cell surface associated	oncogene
MUC4	mucin 4, cell surface associated	oncogene
MUC6	mucin 6, oligomeric mucus/gel-forming
MUTYH	mutY homolog (E. coli)	TSG
MYB	v-myb myeloblastosis viral oncogene homolog	oncogene, fusion
MYC	v-myc myelocytomatosis viral oncogene homolog (avian)	oncogene, fusion
MYCL	v-myc avian myelocytomatosis viral oncogene lung carcinoma derived homolog	oncogene
MYCN	v-myc myelocytomatosis viral related oncogene, neuroblastoma derived (avian)	oncogene
MYD88	myeloid differentiation primary response gene (88)	oncogene
MYH11	myosin, heavy polypeptide 11, smooth muscle	fusion
MYH9	myosin, heavy polypeptide 9, non-muscle	TSG, fusion
MYO5A	myosin VA (heavy chain 12, myoxin)	fusion
MYOD1	myogenic differentiation 1	oncogene
N4BP2	NEDD4 binding protein 2	TSG
NAB2	NGFI-A binding protein 2	TSG, fusion
NACA	nascent-polypeptide-associated complex alpha polypeptide	fusion
NBEA	neurobeachin
NBN	nibrin	TSG
NCKIPSD	NCK interacting protein with SH3 domain	fusion
NCOA1	nuclear receptor coactivator 1	fusion
NCOA2	nuclear receptor coactivator 2 (TIF2)	oncogene, fusion
NCOA4	nuclear receptor coactivator 4 - PTC3 (ELE1)	TSG, fusion
NCOR1	nuclear receptor corepressor 1	TSG
NCOR2	nuclear receptor corepressor 2	TSG
NDRG1	N-myc downstream regulated 1	TSG, fusion
NF1	neurofibromatosis type 1 gene	TSG, fusion
NF2	neurofibromatosis type 2 gene	TSG
NFATC2	nuclear factor of activated T-cells, cytoplasmic, calcineurin-dependent 2	oncogene, fusion
NFE2L2	nuclear factor (erythroid-derived 2)-like 2 (NRF2)	oncogene, TSG
NFIB	nuclear factor I/B	fusion
NFKB2	nuclear factor of kappa light polypeptide gene enhancer in B-cells 2 (p49/p100)	oncogene, TSG, fusion
NFKBIE	nuclear factor of kappa light polypeptide gene enhancer in B-cells inhibitor, epsilon	TSG
NIN	ninein (GSK3B interacting protein)	fusion
NKX2-1	NK2 homeobox 1	oncogene, TSG
NONO	non-POU domain containing, octamer-binding	fusion
NOTCH1	Notch homolog 1, translocation-associated (Drosophila) (TAN1)	oncogene, TSG, fusion
NOTCH2	Notch homolog 2	oncogene, TSG
NPM1	nucleophosmin (nucleolar phosphoprotein B23, numatrin)	oncogene, fusion
NR2F2	Nuclear receptor subfamily 2 group F member 2
NR4A3	nuclear receptor subfamily 4, group A, member 3 (NOR1)	oncogene, fusion
NRAS	neuroblastoma RAS viral (v-ras) oncogene homolog	oncogene
NRG1	neuregulin 1	TSG, fusion
NSD1	nuclear receptor binding SET domain protein 1	fusion
NSD2	Wolf-Hirschhorn syndrome candidate 1(MMSET)	oncogene, fusion
NSD3	Wolf-Hirschhorn syndrome candidate 1-like 1 (NSD3)	oncogene, fusion
NT5C2	5'-nucleotidase, cytosolic II	oncogene
NTHL1	nth like DNA glycosylase 1	TSG
NTRK1	neurotrophic tyrosine kinase, receptor, type 1	oncogene, TSG, fusion
NTRK2	Neurotrophic Receptor Tyrosine Kinase 2	oncogene, fusion
NTRK3	neurotrophic tyrosine kinase, receptor, type 3	oncogene, fusion
NUMA1	nuclear mitotic apparatus protein 1	fusion
NUP214	nucleoporin 214kDa (CAN)	fusion
NUP98	nucleoporin 98kDa	oncogene, fusion
NUTM1	NUT midline carcinoma, family member 1	oncogene, fusion
NUTM2B	NUT family member 2B	fusion
NUTM2D	NUT family member 2A	fusion
OLIG2	oligodendrocyte lineage transcription factor 2 (BHLHB1)	oncogene, fusion
OMD	osteomodulin	fusion
P2RY8	purinergic receptor P2Y, G-protein coupled, 8	oncogene, fusion
PABPC1	poly(A) binding protein cytoplasmic 1	oncogene, TSG
PAFAH1B2	platelet-activating factor acetylhydrolase, isoform Ib, beta subunit 30kDa	fusion
PALB2	partner and localizer of BRCA2	TSG
PATZ1	zinc finger protein 278 (ZSG)	TSG, fusion
PAX3	paired box gene 3	oncogene, fusion
PAX5	paired box gene 5 (B-cell lineage specific activator protein)	oncogene, TSG, fusion
PAX7	paired box gene 7	fusion
PAX8	paired box gene 8	fusion
PBRM1	polybromo 1	TSG
PBX1	pre-B-cell leukemia transcription factor 1	oncogene, fusion
PCBP1	poly(rC) binding protein 1
PCM1	pericentriolar material 1 (PTC4)	fusion
PDCD1LG2	programmed cell death 1 ligand 2	oncogene, fusion
PDE4DIP	phosphodiesterase 4D interacting protein (myomegalin)	fusion
PDGFB	platelet-derived growth factor beta polypeptide (simian sarcoma viral (v-sis) oncogene homolog)	oncogene, fusion
PDGFRA	platelet-derived growth factor, alpha-receptor	oncogene, fusion
PDGFRB	platelet-derived growth factor receptor, beta polypeptide	oncogene, fusion
PER1	period homolog 1 (Drosophila)	TSG, fusion
PHF6	PHD finger protein 6	TSG
PHOX2B	paired-like homeobox 2b	TSG
PICALM	phosphatidylinositol binding clathrin assembly protein (CALM)	fusion
PIK3CA	phosphoinositide-3-kinase, catalytic, alpha polypeptide	oncogene
PIK3CB	phosphatidylinositol-4,5-bisphosphate 3-kinase catalytic subunit beta	oncogene
PIK3R1	phosphoinositide-3-kinase, regulatory subunit 1 (alpha)	TSG
PIK3R2	Phosphoinositide-3-kinase regulatory subunit 2	oncogene
PIK3R3	Phosphoinositide-3-kinase regulatory subunit 3
PIM1	pim-1 oncogene	oncogene, fusion
PLAG1	pleiomorphic adenoma gene 1	oncogene, fusion
PLCG1	phospholipase C, gamma 1	oncogene, fusion
PLEC	Plectin	fusion
PML	promyelocytic leukemia	TSG, fusion
PMS1	PMS1 postmeiotic segregation increased 1 (S. cerevisiae)
PMS2	PMS2 postmeiotic segregation increased 2 (S. cerevisiae)	TSG
POLD1	DNA polymerase delta 1, catalytic subunit	TSG
POLE	polymerase (DNA directed), epsilon, catalytic subunit	TSG
POLG	DNA polymerase gamma, catalytic subunit	TSG
POLQ	DNA polymerase theta	oncogene, TSG
POLR2A	RNA Polymerase II Subunit A
POT1	protection of telomeres 1	TSG
POU2AF1	POU domain, class 2, associating factor 1 (OBF1)	oncogene, fusion
POU5F1	POU domain, class 5, transcription factor 1	oncogene, fusion
PPARG	peroxisome proliferative activated receptor, gamma	TSG, fusion
PPFIBP1	PTPRF interacting protein, binding protein 1 (liprin beta 1)	fusion
PPM1D	protein phosphatase, Mg2+/Mn2+ dependent 1D	oncogene
PPP2R1A	protein phosphatase 2, scaffolding subunit A, alpha	TSG
PPP6C	protein phosphatase 6, catalytic subunit	TSG
PRCC	papillary renal cell carcinoma (translocation-associated)	fusion
PRDM1	PR domain containing 1, with ZNF domain	TSG
PRDM16	PR domain containing 16	oncogene, fusion
PRDM2	PR/SET domain 2	TSG
PREX2	phosphatidylinositol-3,4,5-trisphosphate dependent Rac exchange factor 2	oncogene
PRF1	perforin 1 (pore forming protein)	TSG
PRKACA	protein kinase cAMP-activated catalytic subunit alpha	oncogene
PRKAR1A	protein kinase, cAMP-dependent, regulatory, type I, alpha (tissue specific extinguisher 1)	oncogene, TSG, fusion
PRKCB	protein kinase C beta
PRKD1	Protein Kinase D1	fusion
PRPF40B	pre-mRNA processing factor 40 homolog B
PRRX1	paired related homeobox 1	fusion
PSIP1	PC4 and SFRS1 interacting protein 1 (LEDGF)	oncogene, fusion
PTCH1	Homolog of Drosophila Patched gene	TSG
PTEN	phosphatase and tensin homolog gene	TSG
PTK6	protein tyrosine kinase 6	oncogene, TSG
PTPN11	protein tyrosine phosphatase, non-receptor type 11	oncogene
PTPN13	protein tyrosine phosphatase, non-receptor type 13	TSG
PTPN6	protein tyrosine phosphatase, non-receptor type 6	TSG
PTPRB	protein tyrosine phosphatase, receptor type, B	TSG
PTPRC	protein tyrosine phosphatase, receptor type, C	TSG
PTPRD	protein tyrosine phosphatase, receptor type D	TSG
PTPRK	protein tyrosine phosphatase, receptor type, K	TSG, fusion
PTPRT	protein tyrosine phosphatase, receptor type T	TSG
PWWP2A	PWWP domain containing 2A	fusion
QKI	QKI, KH domain containing, RNA binding	oncogene, TSG
RABEP1	rabaptin, RAB GTPase binding effector protein 1	fusion
RAC1	ras-related C3 botulinum toxin substrate 1 (rho family, small GTP binding protein Rac1)	oncogene
RAD17	RAD17 checkpoint clamp loader component	TSG
RAD21	RAD21 homolog (S. pombe)	oncogene, TSG
RAD50	RAD50 Double Strand Break Repair Protein	TSG
RAD51B	RAD51 paralog B	TSG, fusion
RAD51C	RAD51 paralog C	TSG
RAF1	v-raf-1 murine leukemia viral oncogene homolog 1	oncogene, fusion
RALGDS	ral guanine nucleotide dissociation stimulator	fusion
RANBP2	RAN binding protein 2	TSG, fusion
RAP1B	Ras-Related Protein Rap-1b	oncogene
RAP1GDS1	RAP1, GTP-GDP dissociation stimulator 1	oncogene, fusion
RARA	retinoic acid receptor, alpha	oncogene, fusion
RB1	retinoblastoma gene	TSG
RBM10	RNA binding motif protein 10	TSG
RBM15	RNA binding motif protein 15	fusion
RECQL4	RecQ protein-like 4	oncogene, TSG
REL	v-rel reticuloendotheliosis viral oncogene homolog (avian)	oncogene
RET	ret proto-oncogene	oncogene, fusion
RFWD3	ring finger and WD repeat domain 3	TSG
RGPD3	RANBP2-like and GRIP domain containing 3
RGS7	regulator of G protein signaling 7
RHOA	ras homolog family member A	oncogene, TSG
RHOH	ras homolog family member H	TSG, fusion
RMI2	RecQ mediated genome instability 2	TSG, fusion
RNF213	ring finger protein 213	fusion
RNF43	ring finger protein 43	TSG
ROBO2	roundabout guidance receptor 2	TSG
ROS1	v-ros UR2 sarcoma virus oncogene homolog 1 (avian)	oncogene, fusion
RPL10	ribosomal protein L10	TSG
RPL22	ribosomal protein L22 (EAP)	TSG, fusion
RPL5	ribososomal protein L5	TSG
RPN1	ribophorin I	fusion
RRAS2	Ras related 2	oncogene
RSPO2	R-spondin 2	TSG, fusion
RSPO3	R-spondin 3	oncogene, fusion
RUNX1	runt-related transcription factor 1 (AML1)	oncogene, TSG, fusion
RUNX1T1	runt-related transcription factor 1; translocated to, 1 (cyclin D-related)	oncogene, TSG, fusion
RXRA	Retinoid X receptor alpha	TSG
S100A7	S100 calcium binding protein A7	fusion
SALL4	spalt like transcription factor 4	oncogene
SBDS	Shwachman-Bodian-Diamond syndrome protein	TSG
SDC4	syndecan 4	fusion
SDHA	succinate dehydrogenase complex, subunit A, flavoprotein (Fp)	TSG
SDHAF2	succinate dehydrogenase complex assembly factor 2	TSG
SDHB	succinate dehydrogenase complex, subunit B, iron sulfur (Ip)	TSG
SDHC	succinate dehydrogenase complex, subunit C, integral membrane protein, 15kDa	TSG
SDHD	succinate dehydrogenase complex, subunit D, integral membrane protein	TSG
2024-09-05	septin 5	fusion
2024-09-06	septin 6	fusion
2024-09-09	septin 9	fusion
SET	SET translocation	oncogene, fusion
SETBP1	SET binding protein 1	oncogene, fusion
SETD1B	SET domain containing 1B	TSG
SETD2	SET domain containing 2	TSG
SETDB1	SET domain bifurcated 1	oncogene
SF3B1	splicing factor 3b, subunit 1, 155kDa	oncogene
SFPQ	splicing factor proline/glutamine rich(polypyrimidine tract binding protein associated)	TSG, fusion
SFRP4	secreted frizzled related protein 4	TSG
SGK1	serum/glucocorticoid regulated kinase 1	oncogene
SH2B3	SH2B adaptor protein 3	TSG
SH3GL1	SH3-domain GRB2-like 1 (EEN)	oncogene, fusion
SHTN1	KIAA1598	fusion
SIRPA	signal regulatory protein alpha	TSG
SIX1	SIX homeobox 1	oncogene
SIX2	SIX homeobox 2	oncogene
SKI	SKI proto-oncogene	oncogene
SLC34A2	solute carrier family 34 (sodium phosphate), member 2	TSG, fusion
SLC45A3	solute carrier family 45, member 3	fusion
SMAD2	SMAD family member 2	TSG
SMAD3	SMAD family member 3	TSG
SMAD4	SMAD family member 4	TSG
SMARCA4	SWI/SNF related, matrix associated, actin dependent regulator of chromatin, subfamily a, member 4	TSG
SMARCB1	SWI/SNF related, matrix associated, actin dependent regulator of chromatin, subfamily b, member 1	TSG
SMARCD1	SWI/SNF related, matrix associated, actin dependent regulator of chromatin, subfamily d, member 1	TSG
SMARCE1	SWI/SNF related, matrix associated, actin dependent regulator of chromatin, subfamily e, member 1	TSG
SMC1A	structural maintenance of chromosomes 1A	TSG
SMO	smoothened homolog (Drosophila)	oncogene
SND1	staphylococcal nuclease and tudor domain containing 1	oncogene, fusion
SNX29	RUN domain containing 2A	fusion
SOCS1	suppressor of cytokine signaling 1	TSG
SOS1	Ras/Rac guanine nucleotide exchange factor 1	oncogene, fusion
SOX2	SRY (sex determining region Y)-box 2	oncogene
SOX21	SRY-box 21	TSG
SPECC1	sperm antigen with calponin homology and coiled-coil domains 1	fusion
SPEN	spen family transcriptional repressor	TSG
SPOP	speckle type POZ protein	TSG
SRC	SRC proto-oncogene, non-receptor tyrosine kinase	oncogene
SRGAP3	SLIT-ROBO Rho GTPase activating protein 3	fusion
SRSF2	serine/arginine-rich splicing factor 2	oncogene
SRSF3	serine/arginine-rich splicing factor 3	oncogene, fusion
SS18	synovial sarcoma translocation, chromosome 18	fusion
SS18L1	synovial sarcoma translocation gene on chromosome 18-like 1	fusion
SSX1	synovial sarcoma, X breakpoint 1	oncogene, fusion
SSX2	synovial sarcoma, X breakpoint 2	oncogene, fusion
SSX4	synovial sarcoma, X breakpoint 4	oncogene, fusion
STAG1	stromal antigen 1	TSG
STAG2	stromal antigen 2	TSG
STAT3	signal transducer and activator of transcription 3 (acute-phase response factor)	oncogene
STAT5B	signal transducer and activator of transcription 5B	oncogene, TSG, fusion
STAT6	signal transducer and activator of transcription 6, interleukin-4 induced	oncogene, fusion
STIL	SCL/TAL1 interrupting locus	oncogene, fusion
STK11	serine/threonine kinase 11 gene (LKB1)	TSG
STRN	striatin, calmodulin binding protein	fusion
SUB1	SUB1 Regulator Of Transcription
SUFU	suppressor of fused homolog (Drosophila)	TSG
SUZ12	suppressor of zeste 12 homolog (Drosophila)	oncogene, TSG, fusion
SYK	spleen tyrosine kinase	oncogene, fusion
TAF15	TAF15 RNA polymerase II, TATA box binding protein (TBP)-associated factor, 68kDa	oncogene, fusion
TAL1	T-cell acute lymphocytic leukemia 1 (SCL)	oncogene, fusion
TAL2	T-cell acute lymphocytic leukemia 2	oncogene, fusion
TBL1XR1	transducin (beta)-like 1 X-linked receptor 1	oncogene, TSG, fusion
TBX3	T-box 3	oncogene, TSG
TCEA1	transcription elongation factor A (SII), 1	fusion
TCF12	transcription factor 12 (HTF4, helix-loop-helix transcription factors 4)	fusion
TCF3	transcription factor 3 (E2A immunoglobulin enhancer binding factors E12/E47)	oncogene, TSG, fusion
TCF7L2	transcription factor 7-like 2	oncogene, fusion
TCL1A	T-cell leukemia/lymphoma 1A	oncogene, fusion
TEC	tec protein tyrosine kinase	oncogene, fusion
TENT5C	Terminal nucleotidyltransferase 5C	TSG
TERT	telomerase reverse transcriptase	oncogene, TSG
TET1	tet methylcytosine dioxygenase 1	oncogene, TSG, fusion
TET2	tet oncogene family member 2	TSG
TFE3	transcription factor binding to IGHM enhancer 3	oncogene, fusion
TFEB	transcription factor EB	oncogene, fusion
TFG	TRK-fused gene	fusion
TFPT	TCF3 (E2A) fusion partner (in childhood leukaemia)	fusion
TFRC	transferrin receptor (p90, CD71)	fusion
TGFBR2	transforming growth factor beta receptor II	TSG
THRAP3	thyroid hormone receptor associated protein 3 (TRAP150)	fusion
TLX1	T-cell leukemia, homeobox 1 (HOX11)	oncogene, fusion
TLX3	T-cell leukemia, homeobox 3 (HOX11L2)	oncogene, fusion
TMEM127	transmembrane protein 127	TSG
TMPRSS2	transmembrane protease, serine 2	fusion
TMSB4X	Thymosin Beta 4 X-Linked	oncogene
TNC	tenascin C	oncogene
TNFAIP3	tumor necrosis factor, alpha-induced protein 3	TSG
TNFRSF14	tumor necrosis factor receptor superfamily, member 14 (herpesvirus entry mediator)	TSG
TNFRSF17	tumor necrosis factor receptor superfamily, member 17	oncogene, fusion
TNRC18	Trinucleotide repeat containing 18	fusion
TOP1	topoisomerase (DNA) I	fusion
TP53	tumor protein p53	oncogene, TSG, fusion
TP63	tumor protein p63	oncogene, TSG
TPM3	tropomyosin 3	TSG, fusion
TPM4	tropomyosin 4	fusion
TPR	translocated promoter region	fusion
TRA	T cell receptor alpha locus	fusion
TRAF7	tumour necrosis factor receptor-associated factor 7	TSG
TRB	T cell receptor beta locus	fusion
TRD	T cell receptor delta locus	fusion
TRIM24	tripartite motif containing 24	oncogene, TSG, fusion
TRIM27	tripartite motif-containing 27	oncogene, fusion
TRIM33	tripartite motif-containing 33 (PTC7,TIF1G)	TSG, fusion
TRIP11	thyroid hormone receptor interactor 11	fusion
TRRAP	transformation/transcription domain-associated protein	oncogene
TSC1	tuberous sclerosis 1 gene	TSG
TSC2	tuberous sclerosis 2 gene	TSG
TSHR	thyroid stimulating hormone receptor
U2AF1	U2 small nuclear RNA auxiliary factor 1	oncogene
UBR5	ubiquitin protein ligase E3 component n-recognin 5	oncogene
USP44	ubiquitin specific peptidase 44	TSG
USP6	ubiquitin specific peptidase 6 (Tre-2 oncogene)	oncogene, fusion
USP8	ubiquitin specific peptidase 8	oncogene
USP9X	Ubiquitin Specific Peptidase 9 X-Linked	fusion
VAV1	vav guanine nucleotide exchange factor 1	fusion
VHL	von Hippel-Lindau syndrome gene	TSG
VTI1A	vesicle transport through interaction with t-SNAREs homolog 1A	fusion
WAS	Wiskott-Aldrich syndrome	oncogene
WDCP	chromosome 2 open reading frame 44	fusion
WIF1	WNT inhibitory factor 1	TSG, fusion
WNK2	WNK lysine deficient protein kinase 2	TSG
WRN	Werner syndrome (RECQL2)	TSG
WT1	Wilms tumour 1 gene	oncogene, TSG, fusion
WWTR1	WW domain containing transcription regulator 1	oncogene, fusion
XPA	xeroderma pigmentosum, complementation group A	TSG
XPC	xeroderma pigmentosum, complementation group C	TSG
XPO1	exportin 1 (CRM1 homolog, yeast)	oncogene
YAP1	Yes-associated protein 1	fusion, oncogene
YWHAE	tyrosine 3-monooxygenase/tryptophan 5-monooxygenase activation protein, epsilon polypeptide (14-3-3 epsilon)	TSG, fusion
ZBTB16	zinc finger and BTB domain containing 16	TSG, fusion
ZCCHC8	zinc finger, CCHC domain containing 8	fusion
ZEB1	zinc finger E-box binding homeobox 1	oncogene
ZFHX3	zinc finger homeobox 3	TSG
ZMYM2	zinc finger protein 198	fusion
ZMYM3	zinc finger MYM-type containing 3	TSG
ZNF331	zinc finger protein 331	TSG, fusion
ZNF384	zinc finger protein 384 (CIZ/NMP4)	fusion
ZNF429	zinc finger protein 429
ZNF479	zinc finger protein 479
ZNF521	zinc finger protein 521	oncogene, fusion
ZNRF3	zinc and ring finger 3	TSG
ZRSR2	zinc finger (CCCH type), RNA-binding motif and serine/arginine rich 2	TSG

## Sheet: FOXM1Targets_Harmonizome_2024
AIMP2	aminoacyl tRNA synthetase complex-interacting multifunctional protein 2
ANP32E	acidic (leucine-rich) nuclear phosphoprotein 32 family, member E
AP1G1	adaptor-related protein complex 1, gamma 1 subunit
APOLD1	apolipoprotein L domain containing 1
ARF6	ADP-ribosylation factor 6
ARHGAP11A	Rho GTPase activating protein 11A
ARHGAP11B	Rho GTPase activating protein 11B
ARHGAP24	Rho GTPase activating protein 24
ARL4A	ADP-ribosylation factor-like 4A
ARL6IP1	ADP-ribosylation factor-like 6 interacting protein 1
ASPH	aspartate beta-hydroxylase
ASPM	asp (abnormal spindle) homolog, microcephaly associated (Drosophila)
ASXL1	additional sex combs like transcriptional regulator 1
ATAD2	ATPase family, AAA domain containing 2
ATF7IP	activating transcription factor 7 interacting protein
AURKA	aurora kinase A
AURKB	aurora kinase B
BAALC	brain and acute leukemia, cytoplasmic
BRIP1	BRCA1 interacting protein C-terminal helicase 1
BTN2A1	butyrophilin, subfamily 2, member A1
C15ORF26	chromosome 15 open reading frame 26
C5ORF38	chromosome 5 open reading frame 38
CACUL1	CDK2-associated, cullin domain 1
CALM2	calmodulin 2 (phosphorylase kinase, delta)
CCDC85C	coiled-coil domain containing 85C
CCNA2	cyclin A2
CCNB1	cyclin B1
CCNB2	cyclin B2
CCNF	cyclin F
CCNG2	cyclin G2
CCP110	centriolar coiled coil protein 110kDa
CDC20	cell division cycle 20
CDC25B	cell division cycle 25B
CDCA2	cell division cycle associated 2
CDCA8	cell division cycle associated 8
CDK1	cyclin-dependent kinase 1
CDK19	cyclin-dependent kinase 19
CDKN2D	cyclin-dependent kinase inhibitor 2D (p19, inhibits CDK4)
CDKN3	cyclin-dependent kinase inhibitor 3
CENPA	centromere protein A
CENPF	centromere protein F, 350/400kDa
CEP192	centrosomal protein 192kDa
CEP55	centrosomal protein 55kDa
CFAP46	cilia and flagella associated protein 46
CHEK2	checkpoint kinase 2
CIT	citron rho-interacting serine/threonine kinase
CKAP2	cytoskeleton associated protein 2
CKAP2L	cytoskeleton associated protein 2-like
CKAP5	cytoskeleton associated protein 5
CNIH4	cornichon family AMPA receptor auxiliary protein 4
CNOT1	CCR4-NOT transcription complex, subunit 1
COL22A1	collagen, type XXII, alpha 1
COX8A	cytochrome c oxidase subunit VIIIA (ubiquitous)
CPPED1	calcineurin-like phosphoesterase domain containing 1
DCLRE1C	DNA cross-link repair 1C
DEPDC1	DEP domain containing 1
DEPDC1B	DEP domain containing 1B
DHRS7B	dehydrogenase/reductase (SDR family) member 7B
DLGAP5	discs, large (Drosophila) homolog-associated protein 5
DNAJB14	DnaJ (Hsp40) homolog, subfamily B, member 14
DTYMK	deoxythymidylate kinase (thymidylate kinase)
DYNLL1	dynein, light chain, LC8-type 1
DYNLL2	dynein, light chain, LC8-type 2
DZIP3	DAZ interacting zinc finger protein 3
ECT2	epithelial cell transforming 2
EIF2AK3	eukaryotic translation initiation factor 2-alpha kinase 3
EIF3B	eukaryotic translation initiation factor 3, subunit B
ELMO1	engulfment and cell motility 1
ELMSAN1	ELM2 and Myb/SANT-like domain containing 1
EMC9	ER membrane protein complex subunit 9
ENC1	ectodermal-neural cortex 1 (with BTB domain)
ESPL1	extra spindle pole bodies homolog 1 (S. cerevisiae)
FAM110A	family with sequence similarity 110, member A
FAM111A	family with sequence similarity 111, member A
FAM53C	family with sequence similarity 53, member C
FAM64A	family with sequence similarity 64, member A
FAM83D	family with sequence similarity 83, member D
FBXL20	F-box and leucine-rich repeat protein 20
FBXO5	F-box protein 5
FKBP2	FK506 binding protein 2, 13kDa
FLRT2	fibronectin leucine rich transmembrane protein 2
FNBP4	formin binding protein 4
FZR1	fizzy/cell division cycle 20 related 1 (Drosophila)
GAS2L3	growth arrest-specific 2 like 3
GBA	glucosidase, beta, acid
GNA12	guanine nucleotide binding protein (G protein) alpha 12
GPSM2	G-protein signaling modulator 2
GRK6	G protein-coupled receptor kinase 6
GTF3C5	general transcription factor IIIC, polypeptide 5, 63kDa
GTSE1-AS1	GTSE1 antisense RNA 1 (head to head)
H1FX	H1 histone family, member X
H2AFX	H2A histone family, member X
H2AFZ	H2A histone family, member Z
HIST1H2AG	histone cluster 1, H2ag
HJURP	Holliday junction recognition protein
HMGB2	high mobility group box 2
HMMR	hyaluronan-mediated motility receptor (RHAMM)
HN1	hematological and neurological expressed 1
HNRNPA2B1	heterogeneous nuclear ribonucleoprotein A2/B1
HP1BP3	heterochromatin protein 1, binding protein 3
HSPA13	heat shock protein 70kDa family, member 13
HYLS1	hydrolethalus syndrome 1
IER5L	immediate early response 5-like
INCENP	inner centromere protein antigens 135/155kDa
IP6K2	inositol hexakisphosphate kinase 2
KBTBD2	kelch repeat and BTB (POZ) domain containing 2
KDM4A	lysine (K)-specific demethylase 4A
KIF11	kinesin family member 11
KIF14	kinesin family member 14
KIF18A	kinesin family member 18A
KIF18B	kinesin family member 18B
KIF20A	kinesin family member 20A
KIF20B	kinesin family member 20B
KIF23	kinesin family member 23
KIF24	kinesin family member 24
KIF2C	kinesin family member 2C
KIFC1	kinesin family member C1
KLHDC4	kelch domain containing 4
KNSTRN	kinetochore-localized astrin/SPAG5 binding protein
KPNA2	karyopherin alpha 2 (RAG cohort 1, importin alpha 1)
KPNB1	karyopherin (importin) beta 1
KRAS	Kirsten rat sarcoma viral oncogene homolog
LBR	lamin B receptor
LGALS1	lectin, galactoside-binding, soluble, 1
LGALS3	lectin, galactoside-binding, soluble, 3
LMNB1	lamin B1
LMNB2	lamin B2
LOC401177	uncharacterized LOC401177
LOC727896	cysteine and histidine-rich domain (CHORD) containing 1 pseudogene
LSM5	LSM5 homolog, U6 small nuclear RNA associated (S. cerevisiae)
MAD2L1BP	MAD2L1 binding protein
MAFB	v-maf avian musculoaponeurotic fibrosarcoma oncogene homolog B
MAFK	v-maf avian musculoaponeurotic fibrosarcoma oncogene homolog K
MED27	mediator complex subunit 27
MEDAG	mesenteric estrogen-dependent adipogenesis
METTL13	methyltransferase like 13
METTL15	methyltransferase like 15
MIR1260B	microRNA 1260b
MIR130A	microRNA 130a
MIR198	microRNA 198
MIR301B	microRNA 301b
MIR3610	microRNA 3610
MIS18BP1	MIS18 binding protein 1
MKI67	marker of proliferation Ki-67
MTMR14	myotubularin related protein 14
MXD3	MAX dimerization protein 3
MZT1	mitotic spindle organizing protein 1
NAV2	neuron navigator 2
NCAPD2	non-SMC condensin I complex, subunit D2
NCAPH	non-SMC condensin I complex, subunit H
NEK2	NIMA-related kinase 2
NEURL1B	neuralized E3 ubiquitin protein ligase 1B
NFYB	nuclear transcription factor Y, beta
NLGN1	neuroligin 1
NSUN5P2	NOP2/Sun domain family, member 5 pseudogene 2
NUCKS1	nuclear casein kinase and cyclin-dependent kinase substrate 1
NUF2	NUF2, NDC80 kinetochore complex component
NUP98	nucleoporin 98kDa
NUSAP1	nucleolar and spindle associated protein 1
ODF2	outer dense fiber of sperm tails 2
OSER1	oxidative stress responsive serine-rich 1
PAK4	p21 protein (Cdc42/Rac)-activated kinase 4
PARPBP	PARP1 binding protein
PCNT	pericentrin
PDK2	pyruvate dehydrogenase kinase, isozyme 2
PGP	phosphoglycolate phosphatase
PHF19	PHD finger protein 19
PI4K2A	phosphatidylinositol 4-kinase type 2 alpha
PIF1	PIF1 5'-to-3' DNA helicase
PIM1	Pim-1 proto-oncogene, serine/threonine kinase
PIM3	Pim-3 proto-oncogene, serine/threonine kinase
PKD1	polycystic kidney disease 1 (autosomal dominant)
PLA2G15	phospholipase A2, group XV
PLK1	polo-like kinase 1
POLG	polymerase (DNA directed), gamma
PPM1B	protein phosphatase, Mg2+/Mn2+ dependent, 1B
PPP1R10	protein phosphatase 1, regulatory subunit 10
PRC1	protein regulator of cytokinesis 1
PTMS	parathymosin
PTPRJ	protein tyrosine phosphatase, receptor type, J
PTTG1	pituitary tumor-transforming 1
PXDNL	peroxidasin-like
QSER1	glutamine and serine rich 1
RAB8A	RAB8A, member RAS oncogene family
RACGAP1	Rac GTPase activating protein 1
RAP2A	RAP2A, member of RAS oncogene family
RBBP5	retinoblastoma binding protein 5
RCCD1	RCC1 domain containing 1
REEP4	receptor accessory protein 4
RFWD3	ring finger and WD repeat domain 3
RHOQ	ras homolog family member Q
RND1	Rho family GTPase 1
RNF26	ring finger protein 26
RNFT2	ring finger protein, transmembrane 2
RRM2	ribonucleotide reductase M2
SCLT1	sodium channel and clathrin linker 1
SEMA4B	sema domain, immunoglobulin domain (Ig), transmembrane domain (TM) and short cytoplasmic domain, (semaphorin) 4B
SETD6	SET domain containing 6
SF3B3	splicing factor 3b, subunit 3, 130kDa
SFPQ	splicing factor proline/glutamine-rich
SGOL1	shugoshin-like 1 (S. pombe)
SKA2	spindle and kinetochore associated complex subunit 2
SMAD3	SMAD family member 3
SMAD6	SMAD family member 6
SNHG10	small nucleolar RNA host gene 10
SNIP1	Smad nuclear interacting protein 1
SNORA76C	small nucleolar RNA, H/ACA box 76C
SNTB1	syntrophin, beta 1 (dystrophin-associated protein A1, 59kDa, basic component 1)
SNX5	sorting nexin 5
SOGA1	suppressor of glucose, autophagy associated 1
SPAG5	sperm associated antigen 5
SPC25	SPC25, NDC80 kinetochore complex component
SPTB	spectrin, beta, erythrocytic
SRSF5	serine/arginine-rich splicing factor 5
SS18	synovial sarcoma translocation, chromosome 18
STK11	serine/threonine kinase 11
STK17A	serine/threonine kinase 17a
STK17B	serine/threonine kinase 17b
SUN2	Sad1 and UNC84 domain containing 2
SVIL	supervillin
TACO1	translational activator of mitochondrially encoded cytochrome c oxidase I
TAF5	TAF5 RNA polymerase II, TATA box binding protein (TBP)-associated factor, 100kDa
TAF8	TAF8 RNA polymerase II, TATA box binding protein (TBP)-associated factor, 43kDa
TATDN1	TatD DNase domain containing 1
TGIF1	TGFB-induced factor homeobox 1
TMBIM6	transmembrane BAX inhibitor motif containing 6
TMEM129	transmembrane protein 129, E3 ubiquitin protein ligase
TMPO	thymopoietin
TNFAIP8L1	tumor necrosis factor, alpha-induced protein 8-like 1
TNK2	tyrosine kinase, non-receptor, 2
TOP2A	topoisomerase (DNA) II alpha 170kDa
TPX2	TPX2, microtubule-associated
TRIM59	tripartite motif containing 59
TROAP	trophinin associated protein
TSPYL2	TSPY-like 2
TTF2	transcription termination factor, RNA polymerase II
TTK	TTK protein kinase
TUBA1C	tubulin, alpha 1c
TUBB2A	tubulin, beta 2A class IIa
TUBB4B	tubulin, beta 4B class IVb
TXNIP	thioredoxin interacting protein
UBALD2	UBA-like domain containing 2
UBE2C	ubiquitin-conjugating enzyme E2C
UBE2S	ubiquitin-conjugating enzyme E2S
UBXN11	UBX domain protein 11
UCP2	uncoupling protein 2 (mitochondrial, proton carrier)
USP13	ubiquitin specific peptidase 13 (isopeptidase T-3)
USP19	ubiquitin specific peptidase 19
WARS2	tryptophanyl tRNA synthetase 2, mitochondrial
WBP1	WW domain binding protein 1
WDPCP	WD repeat containing planar cell polarity effector
WEE1	WEE1 G2 checkpoint kinase
ZADH2	zinc binding alcohol dehydrogenase domain containing 2
ZBTB5	zinc finger and BTB domain containing 5
ZMYND8	zinc finger, MYND-type containing 8
ZNF165	zinc finger protein 165
ZNF19	zinc finger protein 19
ZNF507	zinc finger protein 507
ZNF529	zinc finger protein 529
ZNF542P	zinc finger protein 542, pseudogene
ZNF785	zinc finger protein 785
